# Supplementary material for: MHY4571, a novel diarylcyclohexanone derivative, exerts anti-cancer activity by regulating the PKA-cAMP-response element-binding protein pathway in squamous cell lung cancer
Source: Exp Hematol Oncol. 2022 Oct 8;11:68. doi: 10.1186/s40164-022-00324-8 (PMC9547450; doi:10.1186/s40164-022-00324-8)
Supplement: Supplementary file 2 — Additional file 2: Table S4. The kinase inhibition profile of MHY4571. [file 40164_2022_324_MOESM2_ESM.xlsx]

## Sheet: Results
Project: 16007_UNIPUSAN
Profiling of one compound at one concentration against 397 protein kinases and 13 lipid kinases; duplicate measurement
Residual activities (% of control)
	Mean residual activity < 50 %
				Cpd ID	A	A	A, Mean
	#	Kinase Name	Kinase Family*	Assay Conc. (M)	7.5e-06	7.5e-06	7.5e-06
	1	ABL1 E255K	TK		95.7703	89.1448	92.4576
	2	ABL1 F317I	TK		92.206	98.1931	95.1996
	3	ABL1 G250E	TK		84.9957	92.3053	88.6505
	4	ABL1 H396P	TK		99.6255	100.586	100.106
	5	ABL1 M351T	TK		91.9691	96.4466	94.2079
	6	ABL1 Q252H	TK		87.4448	85.252	86.3484
	7	ABL1 T315I	TK		103.91	95.3128	99.6113
	8	ABL1 wt	TK		95.9341	94.1016	95.0179
	9	ABL1 Y253F	TK		91.1999	84.4969	87.8484
	10	ABL2	TK		89.9127	94.9879	92.4503
	11	ACK1	TK		56.2421	44.5197	50.3809
	12	ACV-R1	TKL		100.736	105.661	103.198
	13	ACV-R1B	TKL		109.225	98.3543	103.79
	14	ACV-R2A	TKL		118.638	119.752	119.195
	15	ACV-R2B	TKL		120.593	116.849	118.721
	16	ACV-RL1	TKL		101.96	101.576	101.768
	17	AKT1 aa106-480	AGC		103.583	92.137	97.8599
	18	AKT2 aa107-481	AGC		96.7893	88.2481	92.5187
	19	AKT3 aa106-479	AGC		119.389	93.1004	106.245
	20	ALK C1156Y (GST-HIS-tag)	TK		62.8666	44.114	53.4903
	21	ALK F1174L (GST-HIS-tag)	TK		101.55	120.113	110.832
	22	ALK F1174S (GST-HIS-tag)	TK		84.662	74.2684	79.4652
	23	ALK L1196M (GST-HIS-tag)	TK		49.941	42.5708	46.2559
	24	ALK R1275Q (GST-HIS-tag)	TK		63.9514	51.4894	57.7204
	25	ALK wt (GST-HIS-tag)	TK		45.6376	33.252	39.4448
	26	AMPK-alpha1 aa1-550	CAMK		110.322	85.8794	98.1007
	27	ARK5	CAMK		105.733	106.045	105.889
	28	ASK1	STE		94.2258	102.614	98.42
	29	Aurora-A	OTHER		98.4914	95.1262	96.8088
	30	Aurora-B	OTHER		104.337	98.0569	101.197
	31	Aurora-C	OTHER		97.576	108.27	102.923
	32	AXL	TK		92.7473	98.5714	95.6593
	33	BLK	TK		78.0147	67.3775	72.6961
	34	BMPR1A	TKL		106.815	112.519	109.667
	35	BMX	TK		100.123	85.1169	92.6199
	36	B-RAF V600E	TKL		75.948	82.7881	79.368
	37	B-RAF wt	TKL		84.7458	86.6697	85.7077
	38	BRK	TK		55.0527	58.8976	56.9752
	39	BRSK1	CAMK		102.705	104.946	103.825
	40	BRSK2	CAMK		113.775	115.055	114.415
	41	BTK	TK		59.5378	60.1645	59.8512
	42	BUB1B	OTHER		78.4139	84.7489	81.5814
	43	CAMK1D	CAMK		108.478	86.8512	97.6644
	44	CAMK2A	CAMK		85.471	84.3566	84.9138
	45	CAMK2B	CAMK		99.8607	96.7967	98.3287
	46	CAMK2D	CAMK		100.456	98.7472	99.6017
	47	CAMK2G	CAML		91.309	84.6567	87.9828
	48	CAMK4	CAMK		98.0213	82.5753	90.2983
	49	CAMKK1	OTHER		82.0306	84.108	83.0693
	50	CAMKK2	OTHER		97.8142	96.7994	97.3068
	51	CCDC6-RET	TK		72.2957	78.149	75.2224
	52	CDC42BPA	AGC		111.913	104.578	108.246
	53	CDC42BPB	AGC		84.1423	83.6104	83.8763
	54	CDC7/DBF4	OTHER		100.404	100.13	100.267
	55	CDK1/CycA2	CMGC		99.9024	84.9756	92.439
	56	CDK1/CycB1	CMGC		105.592	102.418	104.005
	57	CDK1/CycE1	CMGC		95.3235	95.1781	95.2508
	58	CDK12 R722C/CycK	CMGC		102.811	97.2725	100.042
	59	CDK12/CycK wt	CMGC		100.59	95.535	98.0623
	60	CDK16/CycY	CMGC		99.8206	96.483	98.1518
	61	CDK19/CycC	CMGC		104.418	101.446	102.932
	62	CDK2/CycA2	CMGC		94.6667	95.1111	94.8889
	63	CDK2/CycE1	CMGC		97.682	95.462	96.572
	64	CDK3/CycC	CMGC		89.1327	85.9469	87.5398
	65	CDK3/CycE1	CMGC		101.934	87.9875	94.961
	66	CDK4/CycD1	CMGC		95.905	91.1275	93.5162
	67	CDK4/CycD3	CMGC		94.9941	88.8759	91.935
	68	CDK5/p25NCK	CMGC		94.0388	96.6092	95.324
	69	CDK5/p35NCK	CMGC		83.0879	92.8372	87.9626
	70	CDK6/CycD1	CMGC		94.8408	90.5598	92.7003
	71	CDK6/CycD3	CMGC		108.129	94.995	101.562
	72	CDK7/CycH/MAT1	CMGC		92.9335	89.5176	91.2256
	73	CDK8/CycC	CMGC		114.856	97.5481	106.202
	74	CDK9/CycK	CMGC		98.893	101.199	100.046
	75	CDK9/CycT1	CMGC		112.044	95.6929	103.868
	76	CHK1	CAMK		99.3223	94.1265	96.7244
	77	CHK2	CAMK		97.9216	94.3788	96.1502
	78	CK1-alpha1	CK1		91.3488	89.8545	90.6017
	79	CK1-delta	CK1		105.109	94.769	99.9388
	80	CK1-epsilon	CK1		124.297	116.123	120.21
	81	CK1-gamma1	CK1		96.4307	102.809	99.6197
	82	CK1-gamma2	CK1		123.006	113.179	118.092
	83	CK1-gamma3	CK1		104.954	102.009	103.481
	84	CK2-alpha1	OTHER		96.2417	94.9382	95.5899
	85	CK2-alpha2	OTHER		103.974	107.051	105.513
	86	CLK1	CMGC		93.1047	92.2296	92.6671
	87	CLK2	CMGC		99.298	103.196	101.247
	88	CLK3	CMGC		116.376	116.719	116.548
	89	CLK4	CMGC		96.5437	85.0131	90.7784
	90	COT	STE		100.235	93.956	97.0958
	91	CSF1-R	TK		74.5796	70.4316	72.5056
	92	CSK	TK		79.7395	56.2564	67.9979
	93	DAPK1	CAMK		106.412	105.168	105.79
	94	DAPK2	CAMK		143.025	123.082	133.053
	95	DAPK3	CAMK		110.266	95.3648	102.815
	96	DCAMKL2	CAMK		161.714	82.7044	122.209
	97	DDR2 N456S	TK		101.503	110.321	105.912
	98	DDR2 T654M	TK		135.527	95.7386	115.633
	99	DDR2 wt	TK		93.212	90.8984	92.0552
	100	DMPK	AGC		124.387	113.548	118.967
	101	DNA-PK	ATYPICAL		81.0061	82.8107	81.9084
	102	DYRK1A	CMGC		104.055	97.8102	100.933
	103	DYRK1B	CMGC		88.8947	93.0526	90.9737
	104	DYRK2	CMGC		101.181	95.7833	98.482
	105	DYRK3	CMGC		101.294	89.7253	95.5098
	106	DYRK4	CMGC		124.031	99.3294	111.68
	107	EEF2K	ATYPICAL		95.3939	104.09	99.7421
	108	EGF-R d746-750	TK		81.6213	73.6153	77.6183
	109	EGF-R d747-749/A750P	TK		87.7953	80.6784	84.2368
	110	EGF-R d747-752/P753S	TK		80.6555	66.6467	73.6511
	111	EGF-R d752-759	TK		74.1587	62.1154	68.137
	112	EGF-R G719C	TK		51.5773	46.9832	49.2802
	113	EGF-R G719S	TK		56.8202	50.6695	53.7449
	114	EGF-R L858R	TK		58.7316	54.8663	56.799
	115	EGF-R L861Q	TK		77.2951	73.4688	75.382
	116	EGF-R T790M	TK		76.213	72.4691	74.341
	117	EGF-R T790M/L858R	TK		68.3539	85.3169	76.8354
	118	EGF-R wt	TK		41.724	34.9022	38.3131
	119	EIF2AK2	OTHER		122.603	113.356	117.979
	120	EIF2AK3	OTHER		98.7797	101.863	100.321
	121	EML-ALK	TKL		80.8592	66.8298	73.8445
	122	EML-ALK F1174L	TKL		77.3054	82.8086	80.057
	123	EPHA1	TK		97.7397	77.3764	87.558
	124	EPHA2	TK		88.4063	63.2089	75.8076
	125	EPHA3	TK		92.9155	89.7814	91.3484
	126	EPHA4	TK		75.42	80.5754	77.9977
	127	EPHA5	TK		83.7002	76.3627	80.0314
	128	EPHA6	TK		65.7523	57.0795	61.4159
	129	EPHA7	TK		85.2157	73.9848	79.6003
	130	EPHA8	TK		81.5798	70.6605	76.1201
	131	EPHB1	TK		97.8577	78.1046	87.9811
	132	EPHB2	TK		88.5962	89.5224	89.0593
	133	EPHB3	TK		70.4949	67.2176	68.8563
	134	EPHB4	TK		53.7771	47.9058	50.8414
	135	ERBB2	TK		81.4356	85.5198	83.4777
	136	ERBB4	TK		81.6915	55.2861	68.4888
	137	ERK1	CMGC		109.876	86.9386	98.4074
	138	ERK2	CMGC		91.5771	89.994	90.7855
	139	ERK5	CMGC		111.538	109.409	110.474
	140	ERK7	CMGC		111.725	101.452	106.589
	141	FAK aa2-1052	TK		56.8631	59.6083	58.2357
	142	FER	TK		84.3597	69.697	77.0283
	143	FES	TK		66.0977	57.681	61.8893
	144	FGF-R1 V561M	TK		76.2803	70.5163	73.3983
	145	FGF-R1 wt	TK		73.2096	70.4497	71.8296
	146	FGF-R2	TK		73.1421	58.5832	65.8627
	147	FGF-R3 G697C	TK		77.7778	79.2045	78.4911
	148	FGF-R3 K650E	TK		62.039	66.8113	64.4252
	149	FGF-R3 K650M	TK		36.7477	40.8402	38.7939
	150	FGF-R3 wt	TK		44.1899	42.3077	43.2488
	151	FGF-R4	TK		64.5919	56.3968	60.4943
	152	FGR	TK		57.7909	53.1558	55.4734
	153	FLT3 D835Y	TK		95.4521	89.2608	92.3565
	154	FLT3 ITD	TK		106.102	91.9854	99.0438
	155	FLT3 wt	TK		90.1968	87.7114	88.9541
	156	FRK	TK		79.0208	72.6329	75.8268
	157	FYN wt	TK		39.3266	42.027	40.6768
	158	GRK2	AGC		108.566	106.064	107.315
	159	GRK3	AGC		121.464	133.196	127.33
	160	GRK4	AGC		129.039	110.957	119.998
	161	GRK5	AGC		100.143	103.724	101.933
	162	GRK6	AGC		128.792	130.405	129.598
	163	GRK7	AGC		138.154	129.007	133.581
	164	GSG2	OTHER		73.9558	69.0641	71.5099
	165	GSK3-alpha	CMGC		99.4912	89.8248	94.658
	166	GSK3-beta	CMGC		114.344	104.362	109.353
	167	HCK	TK		59.4327	53.1742	56.3035
	168	HIPK1	CMGC		95.6132	97.0457	96.3295
	169	HIPK2	CMGC		94.5761	94.5761	94.5761
	170	HIPK3	CMGC		89.7284	91.0866	90.4075
	171	HIPK4	CMGC		95.7771	110.381	103.079
	172	HRI	OTHER		109.66	101.7	105.68
	173	IGF1-R	TK		91.8967	76.8477	84.3722
	174	IKK-alpha	OTHER		106.288	92.3824	99.3354
	175	IKK-beta	OTHER		91.415	97.2548	94.3349
	176	IKK-epsilon	OTHER		86.4915	92.0345	89.263
	177	INS-R	TK		107.326	97.195	102.26
	178	INSR-R	TK		89.0307	93.5751	91.3029
	179	IRAK1	TKL		90.6858	97.5142	94.1
	180	IRAK4 (untagged)	TKL		66.6727	51.3564	59.0146
	181	ITK	TK		78.0629	71.6887	74.8758
	182	JAK1 aa583-1154 wt	TK		98.9405	107.498	103.219
	183	JAK2	TK		98.6213	89.4227	94.022
	184	JAK3	TK		96.6343	87.8383	92.2363
	185	JNK1	CMGC		85.3804	78.7139	82.0472
	186	JNK2	CMGC		70.2829	74.6773	72.4801
	187	JNK3	CMGC		72.3267	71.4625	71.8946
	188	KIT A829P	TK		87.4218	77.3472	82.3845
	189	KIT D816H	TK		42.6085	43.2716	42.94
	190	KIT D816V	TK		51.6327	46.9808	49.3067
	191	KIT T670I	TK		95.433	63.8665	79.6498
	192	KIT V559D	TK		69.2063	60.8212	65.0137
	193	KIT V559D/T670I	TK		56.7747	54.959	55.8668
	194	KIT V559D/V654A	TK		78.4097	68.9304	73.6701
	195	KIT V560G	TK		49.3284	49.3284	49.3284
	196	KIT V654A	TK		91.4792	74.5782	83.0287
	197	KIT wt	TK		89.3064	70.0145	79.6604
	198	LCK	TK		67.003	58.9169	62.9599
	199	LIMK1	TKL		106.052	94.351	100.202
	200	LIMK2	TKL		94.7917	94.2057	94.4987
	201	LRRK2 G2019S	TKL		93.5656	106.491	100.028
	202	LRRK2 I2020T	TKL		90.0835	77.9876	84.0356
	203	LRRK2 R1441C	TKL		94.4154	94.0663	94.2408
	204	LRRK2 wt	TKL		108.484	100.431	104.457
	205	LTK	TK		97.5581	75.2233	86.3907
	206	LYN	TK		58.2557	48.4335	53.3446
	207	MAP3K1	STE		97.3321	103.168	100.25
	208	MAP3K10	STE		99.9686	91.3371	95.6529
	209	MAP3K11	STE		116.992	122.005	119.499
	210	MAP3K7/MAP3K7IP1	STE		91.5919	100.28	95.9361
	211	MAP3K9	STE		98.1758	95.6468	96.9113
	212	MAP4K2	STE		82.3352	90.2978	86.3165
	213	MAP4K4	STE		93.5829	91.0963	92.3396
	214	MAP4K5	STE		106.109	101.974	104.041
	215	MAPKAPK2	CAMK		89.728	64.4616	77.0948
	216	MAPKAPK3	CAMK		68.7179	62.9704	65.8441
	217	MAPKAPK5	CAMK		89.9219	82.2108	86.0664
	218	MARK1	CAMK		94.9488	88.6431	91.796
	219	MARK2	CAMK		107.799	118.019	112.909
	220	MARK3	CAMK		90.6561	95.9103	93.2832
	221	MARK4	CAMK		122.292	106.865	114.579
	222	MATK	TK		59.8959	58.3654	59.1307
	223	MEK1 wt	STE		87.7625	83.7075	85.735
	224	MEK2	STE		101.531	89.8802	95.7057
	225	MEK5	STE		114.118	103.344	108.731
	226	MEKK2	STE		123.626	105.891	114.758
	227	MEKK3	STE		98.6383	108.333	103.486
	228	MELK	CAMK		106.761	102.989	104.875
	229	MERTK	TK		55.9696	51.1387	53.5542
	230	MET D1228H	TK		88.393	74.5546	81.4738
	231	MET D1228N	TK		87.1096	87.1844	87.147
	232	MET F1200I	TK		89.1431	95.1828	92.1629
	233	MET M1250T	TK		94.864	91.4617	93.1629
	234	MET wt	TK		99.7677	96.5159	98.1418
	235	MET Y1230A	TK		93.0703	88.9744	91.0224
	236	MET Y1230C	TK		95.6274	91.8378	93.7326
	237	MET Y1230D	TK		101.019	96.095	98.5572
	238	MET Y1230H	TK		98.3418	88.4697	93.4057
	239	MET Y1235D	TK		83.0147	66.4706	74.7426
	240	MINK1	STE		93.7817	85.1267	89.4542
	241	MKK4	STE		91.4819	101.78	96.6309
	242	MKK6 S207D/T211D	STE		83.422	75.9862	79.7041
	243	MKK7	STE		94.5096	81.6429	88.0763
	244	MKNK1	CAMK		133.176	100	116.588
	245	MKNK2	CAMK		96.7456	102.789	99.7675
	246	MLK4	TKL		111.612	110.719	111.166
	247	MST1	STE		102.472	95.8606	99.1665
	248	MST2	STE		80.764	81.1408	80.9524
	249	MST3	STE		144	134.884	139.442
	250	MST4	STE		84.5253	86.0666	85.2959
	251	mTOR	ATYPICAL		101.507	98.4929	100
	252	MUSK	TK		82.8196	81.4337	82.1266
	253	MYLK	CAMK		92.1127	83.662	87.8873
	254	MYLK2	CAMK		102.336	89.6899	96.0129
	255	MYLK3	CAMK		87.3095	105.979	96.6442
	256	NEK1	OTHER		91.264	106.231	98.7475
	257	NEK11	OTHER		87.1189	90.3392	88.729
	258	NEK2	OTHER		98.9647	94.1119	96.5383
	259	NEK3	OTHER		112.105	94.1579	103.132
	260	NEK4	OTHER		73.3333	76.6364	74.9848
	261	NEK6	OTHER		88.6032	88.3109	88.457
	262	NEK7	OTHER		122.591	117.316	119.953
	263	NEK9	OTHER		88.773	100.843	94.8081
	264	NIK	STE		99.5751	104.533	102.054
	265	NLK	CMGC		97.4796	93.699	95.5893
	266	NPM1ALK	TK		37.3593	35.7839	36.5716
	267	NPM1ALK F1174L	TK		34.6661	35.8655	35.2658
	268	p38-alpha	CMGC		74.3228	71.385	72.8539
	269	p38-beta	CMGC		71.5738	69.2978	70.4358
	270	p38-delta	CMGC		97.0595	89.5155	93.2875
	271	p38-gamma	CMGC		109.83	96.0682	102.949
	272	PAK1	STE		138.781	135.826	137.304
	273	PAK2	STE		178.711	123.904	151.308
	274	PAK3	STE		106.418	98.3012	102.359
	275	PAK4	STE		97.5501	91.6322	94.5912
	276	PAK6	STE		102.086	89.0575	95.5718
	277	PAK7	STE		100.077	93.9682	97.0226
	278	PASK	CAMK		102.667	93.2991	97.9829
	279	PBK	OTHER		102.703	103.821	103.262
	280	PDGFR-alpha D842V	TK		93.7604	99.6776	96.719
	281	PDGFR-alpha T674I	TK		97.0262	96.6734	96.8498
	282	PDGFR-alpha V561D	TK		55.6512	61.141	58.3961
	283	PDGFR-alpha wt	TK		94.4581	88.9162	91.6871
	284	PDGFR-beta	TK		101.349	105.261	103.305
	285	PDK1	AGC		60.4074	51.311	55.8592
	286	PHKG1	CAMK		86.981	76.0732	81.5271
	287	PHKG2	CAMK		99.0361	97.8916	98.4639
	288	PIM1	CAMK		100.467	97.5933	99.03
	289	PIM2	CAMK		113.469	93.8653	103.667
	290	PIM3	CAMK		96.7527	108.582	102.667
	291	PKA	AGC		26.6536	22.85	24.7518
	292	PKC-alpha	AGC		114.984	86.4377	100.711
	293	PKC-beta1	AGC		103.193	99.4164	101.304
	294	PKC-beta2	AGC		97.5342	93.7573	95.6458
	295	PKC-delta	AGC		85.4545	81.1818	83.3182
	296	PKC-epsilon	AGC		101.775	111.431	106.603
	297	PKC-eta	AGC		112.647	100.69	106.669
	298	PKC-gamma	AGC		105.479	101.031	103.255
	299	PKC-iota	AGC		80.7848	88.9968	84.8908
	300	PKC-mu	AGC		90.1904	87.2103	88.7003
	301	PKC-nu	AGC		103.92	105.117	104.518
	302	PKC-theta	AGC		101.956	105.002	103.479
	303	PKC-zeta	AGC		101.876	109.872	105.874
	304	PKC-zeta wt aa 184-592 (PKM-zeta)	AGC		85.2997	78.5526	81.9261
	305	PKMYT1	OTHER		94.7006	93.7467	94.2236
	306	PKN3	AGC		111.498	102.091	106.794
	307	PLK1	OTHER		101.797	97.7358	99.7666
	308	PLK3	OTHER		129.731	120.611	125.171
	309	PRK1	AGC		108.25	89.181	98.7156
	310	PRK2	AGC		92.8739	91.2605	92.0672
	311	PRKD2	CAMK		95.7237	88.2989	92.0113
	312	PRKG1	AGC		88.2733	71.2749	79.7741
	313	PRKG2	AGC		101.448	108.444	104.946
	314	PRKX	AGC		81.2775	81.9514	81.6144
	315	PYK2	TK		74.4171	73.2406	73.8289
	316	RAF1 Y340D/Y341D (untagged)	TKL		82.5671	94.1323	88.3497
	317	RET E762Q	TK		81.5399	71.6373	76.5886
	318	RET G691S	TK		66.2171	64.0155	65.1163
	319	RET M918T	TK		55.14	58.3127	56.7263
	320	RET R749T	TK		56.9482	55.2225	56.0854
	321	RET R813Q	TK		77.3903	56.7492	67.0697
	322	RET S891A	TK		28.2873	25.3653	26.8263
	323	RET V804L	TK		98.2358	77.5461	87.8909
	324	RET V804M	TK		53.9718	50.1183	52.0451
	325	RET wt	TK		31.5307	23.5063	27.5185
	326	RET Y791F	TK		78.2502	71.2464	74.7483
	327	RIPK2	TKL		103.082	111.183	107.132
	328	RIPK5	TKL		77.3659	96.6877	87.0268
	329	ROCK1	AGC		100.313	98.7464	99.5299
	330	ROCK2	AGC		93.1646	94.8975	94.0311
	331	RON	TK		74.4225	68.5006	71.4616
	332	ROS	TK		103.625	95.27	99.4475
	333	RPS6KA1	AGC		92.0459	91.9183	91.9821
	334	RPS6KA2	AGC		103.857	103.573	103.715
	335	RPS6KA3	AGC		96.4737	75.6175	86.0456
	336	RPS6KA4	AGC		91.6801	94.3103	92.9952
	337	RPS6KA5	AGC		88.2755	85.6005	86.938
	338	RPS6KA6	AGC		90.7433	97.4952	94.1192
	339	S6K	AGC		116.536	92.5132	104.525
	340	S6K-beta	AGC		92.5856	87.6426	90.1141
	341	SAK	OTHER		73.3945	77.5229	75.4587
	342	SGK1	AGC		112.371	105.804	109.087
	343	SGK2	AGC		109.818	98.047	103.932
	344	SGK3	AGC		89.1242	93.1743	91.1493
	345	SIK1	CAMK		97.6669	81.6007	89.6338
	346	SIK2	CAMK		96.0344	97.85	96.9422
	347	SIK3	CAMK		108.046	105.155	106.601
	348	SLK	STE		87.1582	104.805	95.9818
	349	SNARK	CAMK		70.9376	69.8452	70.3914
	350	SNK	OTHER		96.1521	89.3339	92.743
	351	SRC (GST-HIS-tag)	TK		78.1418	57.3074	67.7246
	352	SRMS	TK		98.6787	75.8693	87.274
	353	SRPK1	CMGC		93.8157	93.2282	93.522
	354	SRPK2	CMGC		105.676	108.53	107.103
	355	STK17A	CAMK		106.296	97.6515	101.974
	356	STK23	CAMK		102.199	86.683	94.4411
	357	STK25	STE		120.936	127.745	124.34
	358	STK33	CAMK		97.3107	94.3318	95.8213
	359	STK39	STE		85.1899	81.0759	83.1329
	360	SYK aa1-635	TK		83.9321	93.0886	88.5103
	361	TAOK2	STE		114.525	114.753	114.639
	362	TAOK3	STE		97.7082	94.6232	96.1657
	363	TBK1	OTHER		132.643	103.972	118.308
	364	TEC	TK		86.634	77.6767	82.1554
	365	TGFB-R1	TKL		95.3701	87.4646	91.4173
	366	TGFB-R2	TKL		132.1	112.221	122.16
	367	TIE2 R849W	TK		79.9383	49.0741	64.5062
	368	TIE2 wt	TK		53.61	57.0954	55.3527
	369	TIE2 Y1108F	TK		95.2255	91.3351	93.2803
	370	TIE2 Y897S	TK		52.7663	51.9405	52.3534
	371	TLK1	AGC		197.516	186.661	192.089
	372	TLK2	AGC		138.939	123.289	131.114
	373	TNK1	TK		77.9601	72.4502	75.2052
	374	TRK-A	TK		65.3967	62.8392	64.118
	375	TRK-B	TK		62.9995	55.3034	59.1515
	376	TRK-C	TK		72.4192	58.3501	65.3846
	377	TSF1	OTHER		136.127	127.134	131.63
	378	TSK2	CAMK		105.488	96.476	100.982
	379	TSSK1	CAMK		102.839	97.6501	100.245
	380	TTBK1	CK1		111.873	125.608	118.74
	381	TTBK2	CK1		121.962	124.219	123.091
	382	TTK	OTHER		102.762	97.7861	100.274
	383	TXK	TK		86.1728	88.0624	87.1176
	384	TYK2	TK		96.4409	85.5563	90.9986
	385	TYRO3	TK		63.0916	55.9338	59.5127
	386	VEGF-R1	TK		83.8613	81.844	82.8527
	387	VEGF-R2	TK		37.3807	44.3796	40.8802
	388	VEGF-R3	TK		80.985	79.8005	80.3928
	389	VRK1	CK1		99.141	98.8698	99.0054
	390	VRK2	CK1		91.0314	91.0314	91.0314
	391	WEE1	OTHER		80.3169	88.117	84.2169
	392	WNK1	OTHER		91.2621	88.1553	89.7087
	393	WNK2	OTHER		87.2917	105.521	96.4062
	394	WNK3	OTHER		105.963	96.7618	101.363
	395	YES	TK		110.817	95.0195	102.918
	396	ZAK	TKL		93.4026	88.8052	91.1039
	397	ZAP70	TK		49.9759	43.0156	46.4957
	398	PI4K2A	Lipid Kinase		113.57	123.591	118.58
	399	PI4K2B	Lipid Kinase		104.855	99.7688	102.312
	400	PI4KB	Lipid Kinase		100.223	94.5685	97.3958
	401	PIK3C2A	Lipid Kinase		108.979	100.716	104.847
	402	PIK3C2B	Lipid Kinase		80	93.4884	86.7442
	403	PIK3C2G	Lipid Kinase		105.772	100.163	102.967
	404	PIK3C3	Lipid Kinase		99.7439	91.4533	95.5986
	405	PIK3CA/PIK3R1	Lipid Kinase		112.125	103.744	107.935
	406	PIK3CB/PIK3R1	Lipid Kinase		141.061	117.959	129.51
	407	PIK3CD/PIK3R1	Lipid Kinase		101.046	86.7936	93.9196
	408	PIK3CG	Lipid Kinase		123.478	100.739	112.109
	409	PIP5K1A	Lipid Kinase		100.491	98.1982	99.3448
	410	PIP5K1C	Lipid Kinase		106.061	101.664	103.862
	Selectivity Score (< 50 % residual activity):						0.0414634
	*Classification of protein kinase families (Manning et al. Science 6 December 2002: Vol. 298 no. 5600 pp. 1912-1934):
	AGC: containing PKA, PKG and PKC families
	CAMK: Calcium/Calmoduline-dependent protein kinases
	CK1: Casein kinase 1 -like
	CMGC: containing CDK, MAPK ,GSK3 and CLK families
	TK: Tyrosine Kinase
	TKL: Tyrosine Kinase-like
	STE: Homologs of Yeast Sterile 7, Sterile 11, Sterile 20 Kinases

## Sheet: Assay conditions PK
	#	Kinase Name	Kinase PQ Lot	Kinase External Vendor Lot	Kinase Concentration (ng/50µl)	Kinase Concentration (nM) *	ATP Concentration (µM)	Substrate Name	Substrate Lot	Substrate Concentration (µg/50µl)
	1	ABL1 E255K	1.4		10	2.62584	0,3	Poly(Ala,Glu,Lys,Tyr)6:2:5:1	SIG_53H5516	0.25
	2	ABL1 F317I	1.4		10	2.62698	0,3	Poly(Ala,Glu,Lys,Tyr)6:2:5:1	SIG_53H5516	0.125
	3	ABL1 G250E	1.4		10	2.62333	0,3	Poly(Ala,Glu,Lys,Tyr)6:2:5:1	SIG_53H5516	0.25
	4	ABL1 H396P	1.4		10	2.62719	0,3	Poly(Ala,Glu,Lys,Tyr)6:2:5:1	SIG_53H5516	0.125
	5	ABL1 M351T	6.4		10	2.62684	0,3	Poly(Ala,Glu,Lys,Tyr)6:2:5:1	SIG_53H5516	0.125
	6	ABL1 Q252H	1.4		10	2.6255	0,3	Poly(Ala,Glu,Lys,Tyr)6:2:5:1	SIG_53H5516	0.125
	7	ABL1 T315I	3.5		10	2.6254	0,1	Poly(Ala,Glu,Lys,Tyr)6:2:5:1	SIG_53H5516	0.125
	8	ABL1 wt	5.14		5	1.3129	0,3	Poly(Ala,Glu,Lys,Tyr)6:2:5:1	SIG_53H5516	0.125
	9	ABL1 Y253F	1.4		5	1.31292	0,3	Poly(Ala,Glu,Lys,Tyr)6:2:5:1	SIG_53H5516	0.25
	10	ABL2	12.4		50	9.96036	0,3	Poly(Ala,Glu,Lys,Tyr)6:2:5:1	SIG_53H5516	0.125
	11	ACK1	3.9		10	2.81175	1	Poly(Glu,Tyr)4:1	SIG_20K5903	0.125
	12	ACV-R1	1.14		25	6.98968	3	GSK3(14-27)	33	2
	13	ACV-R1B	4.3	INV_1412951	10	2.93255	1	RBER-CHKtide	95	2
	14	ACV-R2A	2.5	INV_1767788	70	16.4127	3	Casein	SIG_65K7410	1
	15	ACV-R2B	2.5	INV_169883	50	16.129	1	RB-CTF	21	2
	16	ACV-RL1	2.8	INV_511550	20	5.80552	1	Casein	SIG_65K7410	1
	17	AKT1 aa106-480	7.9		50	12.8482	3	GSK3(14-27)	33	2
	18	AKT2 aa107-481	3.6		150	41.1839	1	GSK3(14-27)	33	1
	19	AKT3 aa106-479	4.5		10	2.75342	0,3	GSK3(14-27)	30	1
	20	ALK C1156Y (GST-HIS-tag)	1.4		10	2.83612	0,3	Poly(Glu,Tyr)4:1	SIG_20K5903	0.125
	21	ALK F1174L (GST-HIS-tag)	1.4		10	2.83853	0,3	Poly(Glu,Tyr)4:1	SIG_20K5903	0.125
	22	ALK F1174S (GST-HIS-tag)	1.4		100	28.4095	0,3	Poly(Glu,Tyr)4:1	SIG_20K5903	0.125
	23	ALK L1196M (GST-HIS-tag)	1.4		10	2.83781	0,3	Poly(Glu,Tyr)4:1	SIG_20K5903	0.125
	24	ALK R1275Q (GST-HIS-tag)	1.4		10	2.83966	0,3	Poly(Glu,Tyr)4:1	SIG_20K5903	0.125
	25	ALK wt (GST-HIS-tag)	1.6		5	1.41927	0,3	Poly(Glu,Tyr)4:1	SIG_20K5903	0.125
	26	AMPK-alpha1 aa1-550	1.7		200	43.3896	3	RBER-CHKtide	76	2
	27	ARK5	4.2		70	13.4331	3	RBER-CHKtide	66	1
	28	ASK1	2.9	INV_1795326	15	1.64835	3	GSK3(14-27)	33	2
	29	Aurora-A	4.7		50	13.1019	10	tetra(LRRWSLG)	7	0.5
	30	Aurora-B	8.11		100	28.5417	10	tetra(LRRWSLG)	7	0.25
	31	Aurora-C	9.6		100	34.1997	3	tetra(LRRWSLG)	7	0.25
	32	AXL	3.12		20	5.22541	0,3	Poly(Glu,Tyr)4:1	SIG_20K5903	0.25
	33	BLK	1.7		5	1.14808	0,3	Poly(Glu,Tyr)4:1	SIG_20K5903	0.125
	34	BMPR1A	4.11	INV_1905415	100	29.8507	0,3	RBER-CHKtide	95	4
	35	BMX	4.5	INV_38230	5	1.20482	1	Poly(Glu,Tyr)4:1	SIG_20K5903	0.25
	36	B-RAF V600E	2.6		20	5.78394	3	MEK1 K97M (kinase-dead)	40	0.5
	37	B-RAF wt	1.9		10	2.89323	1	MEK1 K97M (kinase-dead)	40	0.5
	38	BRK	4.6		30	7.33586	3	Poly(Glu,Tyr)4:1	SIG_20K5903	0.125
	39	BRSK1	1.5	INV_36097	30	5.33333	10	RBER-CHKtide	76	2
	40	BRSK2	5.3		30	5.81176	1	RBER-CHKtide	50	4
	41	BTK	9.7		50	9.54016	3	Poly(Glu,Tyr)4:1	SIG_20K5903	0.25
	42	BUB1B	3.7	CAR_15CBS-0781	70	9.52381	0,3	Casein	SIG_65K7410	0.25
	43	CAMK1D	4.6	INV_1819390	35	14.8936	0,3	RBER-CHKtide	71	2
	44	CAMK2A	1.5	INV_28192	5	1.76056	3	RBER-CHKtide	76	1
	45	CAMK2B	2.6	INV_1754936	50	16.5289	3	RBER-CHKtide	76	2
	46	CAMK2D	1.1	INV_31647	1	0.337838	1	RBER-CHKtide	76	1
	47	CAMK2G	1.4	MIL_D8NN026U	1	0.487805	1	S6-Peptide	20	1
	48	CAMK4	1.5	INV_35391	50	12.5628	1	JUN	3	0.5
	49	CAMKK1	4.1	INV_1916356	50	16.7224	3	RB-CTF	20	4
	50	CAMKK2	1.5	INV_35319	15	3.44432	3	GSK3(14-27)	33	2
	51	CCDC6-RET	3.2		10	2.36984	0,3	Poly(Glu,Tyr)4:1	SIG_20K5903	0.125
	52	CDC42BPA	1.5	INV_36844	5	1.70358	0,1	S6-Peptide	20	1
	53	CDC42BPB	1.5		5	1.1842	0,1	S6-Peptide	21	1
	54	CDC7/DBF4	6.3		25	2.53915	0,1	Histone H1	SIG_94H8010	0.25
	55	CDK1/CycA2	5.14		15	2.16123	0,3	RBER-CHKtide	95	1
	56	CDK1/CycB1	32.12		50	7.00246	1	RBER-CHKtide	95	2
	57	CDK1/CycE1	1.9		50	7.35721	1	RBER-CHKtide	76	2
	58	CDK12 R722C/CycK	1.4		50	7.35062	0,3	RBER-IRStide	23	2
	59	CDK12 wt/CycK	2.7		100	14.6954	0,3	RBER-IRStide	36	2
	60	CDK16/CycY	1.9		20	3.17667	0,3	GSK3(14-27)	33	2
	61	CDK19/CycC	16.8		200	32.5492	3	RBER-IRStide	36	2
	62	CDK2/CycA2	5.12		25	3.69959	0,3	RBER-CHKtide	81	1
	63	CDK2/CycE1	10.2		10	1.51214	1	RBER-CHKtide	95	1
	64	CDK3/CycC	4.7		200	37.6676	3	RBER-CHKtide	81	2
	65	CDK3/CycE1	1.1		10	1.42822	3	RBER-CHKtide	81	1
	66	CDK4/CycD1	7.16		20	3.34283	3	RBER-CHKtide	95	2
	67	CDK4/CycD3	1.1		50	10.3135	10	RBER-CHKtide	81	2
	68	CDK5/p25NCK	1.13		15	3.29761	0,3	RBER-CHKtide	95	1
	69	CDK5/p35NCK	1.1		5	0.788662	0,1	RBER-CHKtide	76	1
	70	CDK6/CycD1	6.7		20	3.2448	3	RBER-CHKtide	95	2
	71	CDK6/CycD3	5.8		100	18.0932	30	RBER-CHKtide	81	2
	72	CDK7/CycH/MAT1	2.11		50	6.58272	3	RBER-CHKtide	81	2
	73	CDK8/CycC	4.15		50	8.26105	1	RBER-IRStide	36	1
	74	CDK9/CycK	4.8		25	3.69812	1	RBER-CHKtide	81	2
	75	CDK9/CycT1	12.15		25	3.17231	1	RBER-CHKtide	95	1
	76	CHK1	2.9		25	5.95735	1	RBER-CHKtide	66	2
	77	CHK2	2.9	INV_31541	5	1.51515	1	tetra(LRRWSLG)	7	0.5
	78	CK1-alpha1	1.9		50	13.9989	0,3	Casein	SIG_65K7410	1
	79	CK1-delta	2.6	INV_843704	1	0.269179	0,3	Casein	SIG_65K7410	0.5
	80	CK1-epsilon	2.7	INV_866725	2	0.764818	0,3	Casein	SIG_65K7410	0.5
	81	CK1-gamma1	1.5	INV_34360	1	0.274348	0,1	Casein	SIG_65K7410	1
	82	CK1-gamma2	1.8	INV_31770	1	0.380952	0,1	Casein	SIG_65K7410	1
	83	CK1-gamma3	1.5	INV_34380	3	0.760456	0,1	Casein	SIG_65K7410	1
	84	CK2-alpha1	3.11		5	1.40996	0,1	Casein	SIG_65K7410	1
	85	CK2-alpha2	1.5		10	2.81262	0,1	Casein	SIG_65K7410	1
	86	CLK1	1.9		200	46.1388	0,3	H2O (Autophos.)	0	0
	87	CLK2	1.11	INV_271879	3	0.853485	0,3	GSK3(14-27)	33	1
	88	CLK3	2.8		10	3.38083	0,3	S6-Peptide	24	1
	89	CLK4	3.8	INV_1902851	50	11.7647	0,1	Myelin Basic Protein	MIL_2982369	0.5
	90	COT	18.12		300	83.8446	3	RBER-CHKtide	95	3
	91	CSF1-R	4.7		5	1.28645	0,3	Poly(Glu,Tyr)4:1	SIG_20K5903	0.125
	92	CSK	1.5		10	2.4933	1	Poly(Glu,Tyr)4:1	SIG_20K5903	0.125
	93	DAPK1	2.8		10	2.80792	0,1	GSK3(14-27)	30	2
	94	DAPK2	1.5	INV_32159	3	1.25261	0,1	S6-Peptide	20	2
	95	DAPK3	2.4	INV_827666	3	0.75	0,1	GSK3(14-27)	33	2
	96	DCAMKL2	1.8	INV_35320	25	4.82625	1	RBER-CHKtide	76	1
	97	DDR2 N456S	1.3		50	12.8578	1	RBER-NTRK3tide	3	2
	98	DDR2 T654M	1.3		50	12.8484	0,3	RBER-NTRK3tide	3	2
	99	DDR2 wt	2.1		50	12.8533	0,1	Poly(Ala,Glu,Lys,Tyr)6:2:5:1	SIG_53H5516	0.125
	100	DMPK	1.5	INV_34024	15	3.09917	0,1	tetra(LRRWSLG)	7	2
	101	DNA-PK	3.1	INV_1646160	20	0.666667	1	S6-Peptide	21	2
	102	DYRK1A	2.12	INV_38993	5	0.884956	1	RBER-CHKtide	95	2
	103	DYRK1B	3.6	INV_877059	3	0.620476	1	RBER-CHKtide	95	2
	104	DYRK2	1.7	CAR_09CBS-1249	3	0.689655	1	RBER-IRStide	36	2
	105	DYRK3	1.5	INV_290370	3	0.643777	0,3	RBER-IRStide	23	1
	106	DYRK4	2.7	INV_37361	10	2.25225	0,1	RBER-CHKtide	95	1
	107	EEF2K	1.5	INV_38185	2	0.364299	1	GSK3(14-27)	33	2
	108	EGF-R d746-750	1.4		40	9.0322	3	Poly(Glu,Tyr)4:1	SIG_20K5903	0.125
	109	EGF-R d747-749/A750P	1.4		20	4.60835	1	Poly(Glu,Tyr)4:1	SIG_20K5903	0.125
	110	EGF-R d747-752/P753S	1.4		25	5.64953	1	Poly(Glu,Tyr)4:1	SIG_20K5903	0.125
	111	EGF-R d752-759	1.4		15	3.39739	1	Poly(Glu,Tyr)4:1	SIG_20K5903	0.125
	112	EGF-R G719C	1.4		10	2.24173	1	Poly(Glu,Tyr)4:1	SIG_20K5903	0.125
	113	EGF-R G719S	1.4		10	2.24213	0,3	Poly(Glu,Tyr)4:1	SIG_20K5903	0.125
	114	EGF-R L858R	2.4		20	4.4836	1	Poly(Glu,Tyr)4:1	SIG_20K5903	0.25
	115	EGF-R L861Q	2.4		25	5.60438	0,3	Poly(Glu,Tyr)4:1	SIG_20K5903	0.125
	116	EGF-R T790M	1.4		10	2.24213	0,3	Poly(Glu,Tyr)4:1	SIG_20K5903	0.125
	117	EGF-R T790M/L858R	1.4		10	2.24105	0,3	Poly(Glu,Tyr)4:1	SIG_20K5903	0.125
	118	EGF-R wt	18.12		5	1.09888	0,3	Poly(Glu,Tyr)4:1	SIG_20K5903	0.125
	119	EIF2AK2	3.5	INV_850068	5	1.60772	0,3	RB-CTF	20	1
	120	EIF2AK3	2.5	INV_430006	10	2.13675	0,3	Casein	SIG_65K7410	2
	121	EML4 ALK	3.2		50	6.87536	1	Poly(Glu,Tyr)4:1	SIG_20K5903	0.125
	122	EML4 ALK F1174L	3.2		50	6.87696	0,3	Poly(Glu,Tyr)4:1	SIG_20K5903	0.125
	123	EPHA1	1.5		50	12.5579	1	Poly(Glu,Tyr)4:1	SIG_20K5903	0.125
	124	EPHA2	1.9		20	5.42807	3	Poly(Glu,Tyr)4:1	SIG_20K5903	0.125
	125	EPHA3	1.5		50	13.2135	3	Poly(Glu,Tyr)4:1	SIG_20K5903	0.25
	126	EPHA4	1.4		150	39.1711	10	Poly(Glu,Tyr)4:1	SIG_20K5903	0.25
	127	EPHA5	1.8		5	1.23942	1	Poly(Glu,Tyr)4:1	SIG_20K5903	0.5
	128	EPHA6	10.3		50	12.7168	3	Poly(Glu,Tyr)4:1	SIG_20K5903	0.125
	129	EPHA7	1.5		20	5.09924	1	Poly(Glu,Tyr)4:1	SIG_20K5903	0.125
	130	EPHA8	1.5	INV_36870	20	5.21512	0,3	Poly(Glu,Tyr)4:1	SIG_20K5903	0.125
	131	EPHB1	1.5		10	2.60058	1	Poly(Glu,Tyr)4:1	SIG_20K5903	0.125
	132	EPHB2	6.6		50	12.613	0,3	Poly(Ala,Glu,Lys,Tyr)6:2:5:1	SIG_53H5516	0.125
	133	EPHB3	1.6		25	6.23846	1	Poly(Glu,Tyr)4:1	SIG_20K5903	0.125
	134	EPHB4	7.8		5	1.30219	1	Poly(Glu,Tyr)4:1	SIG_20K5903	0.125
	135	ERBB2 wt	11.6		50	10.6487	1	Poly(Glu,Tyr)4:1	SIG_20K5903	0.125
	136	ERBB4	7.6		5	0.979797	0,3	Poly(Glu,Tyr)4:1	SIG_20K5903	0.125
	137	ERK1	2.11		15	4.329	1	RBER-CHKtide	76	2
	138	ERK2	8.5		10	4.78904	0,3	RBER-CHKtide	71	2
	139	ERK5	4.4		200	79.2644	1	RBER-CHKtide	95	2
	140	ERK7	2.7		75	32.4985	1	RBER-CHKtide	76	2
	141	FAK aa2-1052	16.9		25	3.43893	1	Poly(Glu,Tyr)4:1	SIG_20K5903	0.125
	142	FER	2.9		5	1.61988	1	Poly(Glu,Tyr)4:1	SIG_20K5903	0.125
	143	FES	2.5	INV_35734	3	0.610376	0,3	Poly(Glu,Tyr)4:1	SIG_20K5903	0.125
	144	FGF-R1 V561M	3.4		25	13.928	0,3	Poly(Ala,Glu,Lys,Tyr)6:2:5:1	SIG_53H5516	0.25
	145	FGF-R1 wt	11.7		50	12.9537	3	Poly(Glu,Tyr)4:1	SIG_20K5903	0.125
	146	FGF-R2	5.5		25	6.28322	1	Poly(Glu,Tyr)4:1	SIG_20K5903	0.25
	147	FGF-R3 G697C	1.4		50	13.5172	10	Poly(Glu,Tyr)4:1	SIG_20K5903	0.25
	148	FGF-R3 K650E	2.4		10	2.70508	0,3	Poly(Glu,Tyr)4:1	SIG_20K5903	0.25
	149	FGF-R3 K650M	1.4		10	2.70501	0,3	Poly(Glu,Tyr)4:1	SIG_20K5903	0.25
	150	FGF-R3 wt	5.1		15	4.05767	3	Poly(Glu,Tyr)4:1	SIG_20K5903	0.25
	151	FGF-R4	6.7		25	6.60275	1	Poly(Glu,Tyr)4:1	SIG_20K5903	0.125
	152	FGR	1.7		10	2.12915	0,3	Poly(Glu,Tyr)4:1	SIG_20K5903	0.125
	153	FLT3 D835Y	4.3		20	5.17826	0,3	Poly(Ala,Glu,Lys,Tyr)6:2:5:1	SIG_53H5516	0.125
	154	FLT3 ITD	1.5		50	12.7304	1	Poly(Ala,Glu,Lys,Tyr)6:2:5:1	SIG_53H5516	0.125
	155	FLT3 wt	16.15		25	6.47685	1	Poly(Ala,Glu,Lys,Tyr)6:2:5:1	SIG_53H5516	0.125
	156	FRK	1.7		5	1.14091	0,3	Poly(Glu,Tyr)4:1	SIG_20K5903	0.5
	157	FYN wt	2.14		10	2.21342	0,3	Poly(Glu,Tyr)4:1	SIG_20K5903	0.125
	158	GRK2	1.6	INV_31090	50	12.1507	3	Casein	SIG_65K7410	0.5
	159	GRK3	2.3	INV_38897	10	1.86567	3	Casein	SIG_65K7410	2
	160	GRK4	3.6	INV_618977	5	1.06383	1	Casein	SIG_65K7410	0.5
	161	GRK5	2.5	INV_879275	1	0.210084	0,3	Casein	SIG_65K7410	1
	162	GRK6	2.9	INV_37437	10	2.12766	1	Casein	SIG_65K7410	1
	163	GRK7	1.5	INV_34013	5	1.11483	0,3	Casein	SIG_65K7410	1
	164	GSG2	5.11		5	2.47776	0,1	Histone H3 (1-34)	1	0.5
	165	GSK3-alpha	1.8	INV_29135	50	18.622	0,3	RBER-CHKtide	76	4
	166	GSK3-beta	3.12		50	13.1041	0,3	RBER-CHKtide	95	1
	167	HCK	1.6		5	1.15331	0,3	Poly(Glu,Tyr)4:1	SIG_20K5903	0.125
	168	HIPK1	1.9	INV_37497	20	5.45703	0,3	RBER-CHKtide	76	2
	169	HIPK2	2.7	INV_1718013	20	5.47945	0,1	RBER-CHKtide	76	2
	170	HIPK3	4.6		25	10.8312	0,3	RBER-CHKtide	76	2
	171	HIPK4	1.7	INV_719847	5	1.03199	0,1	RBER-IRStide	36	1
	172	HRI	1.9		50	9.94609	0,3	Casein	SIG_65K7410	0.25
	173	IGF1-R	12.1		10	2.61329	1	Poly(Glu,Tyr)4:1	SIG_20K5903	0.125
	174	IKK-alpha	5.6	INV_1600027	30	6.76437	0,3	RBER-CHKtide	76	2
	175	IKK-beta	8.9		50	8.3194	0,3	RBER-CHKtide	76	1
	176	IKK-epsilon	7.6		20	3.63441	1	GSK3(14-27)	33	1
	177	INS-R	6.6		10	2.84123	3	Poly(Ala,Glu,Lys,Tyr)6:2:5:1	SIG_53H5516	0.125
	178	INSR-R	1.5	INV_34272	25	7.45156	3	Poly(Ala,Glu,Lys,Tyr)6:2:5:1	SIG_53H5516	0.25
	179	IRAK1	2.6	INV_472069	5	1.19904	1	RB-CTF	20	2
	180	IRAK4 (untagged)	6.11		5	2.4766	1	Histone H2B	SIG_87H7445	0.25
	181	ITK	1.6		50	9.83023	1	Poly(Glu,Tyr)4:1	SIG_20K5903	0.125
	182	JAK1 aa583-1154 wt	2.6		150	32.042	1	RBER-IRStide	36	2
	183	JAK2	7.12		25	6.36845	0,3	Poly(Ala,Glu,Lys,Tyr)6:2:5:1	SIG_53H5516	0.125
	184	JAK3	5.6		10	2.92487	0,1	Poly(Ala,Glu,Lys,Tyr)6:2:5:1	SIG_53H5516	0.125
	185	JNK1	5.11		5	2.25774	0,3	ATF2	13	0.25
	186	JNK2	3.9		5	2.01613	1	ATF2	13	1
	187	JNK3	4.6		5	2.08073	0,3	ATF2	13	2
	188	KIT A829P	1.4		35	9.03424	1	Poly(Glu,Tyr)4:1	SIG_20K5903	0.125
	189	KIT D816H	2.4		25	6.45336	0,3	Poly(Glu,Tyr)4:1	SIG_20K5903	0.125
	190	KIT D816V	1.4		10	2.58261	0,1	Poly(Glu,Tyr)4:1	SIG_20K5903	0.125
	191	KIT T670I	2.3		25	6.45328	0,3	Poly(Glu,Tyr)4:1	SIG_20K5903	0.125
	192	KIT V559D	2.4		50	12.9077	1	Poly(Glu,Tyr)4:1	SIG_20K5903	0.125
	193	KIT V559D/T670I	2.3		25	6.45286	0,3	Poly(Glu,Tyr)4:1	SIG_20K5903	0.125
	194	KIT V559D/V654A	1.4		50	12.9124	0,3	Poly(Glu,Tyr)4:1	SIG_20K5903	0.125
	195	KIT V560G	2.4		25	6.4587	0,3	Poly(Glu,Tyr)4:1	SIG_20K5903	0.125
	196	KIT V654A	5.2	INV_742572	150	38.7452	1	Poly(Glu,Tyr)4:1	SIG_20K5903	0.125
	197	KIT wt	10.12		100	25.8208	3	Poly(Glu,Tyr)4:1	SIG_20K5903	0.125
	198	LCK	3.16		20	4.31072	0,3	Poly(Glu,Tyr)4:1	SIG_20K5903	0.125
	199	LIMK1	5.1	INV_1868148	25	11.1857	0,3	RBER-CHKtide	76	2
	200	LIMK2	6.7	CAR_12CBS-0581	65	13.1313	0,3	RBER-NTRK3tide	4	4
	201	LRRK2 G2019S	3.3	INV_902533	5	0.488043	0,3	GSK3(14-27)	30	2
	202	LRRK2 I2020T	2.5	INV_902531	25	2.44021	0,1	RBER-CHKtide	66	2
	203	LRRK2 R1441C	2.5		25	2.44141	0,3	RBER-CHKtide	66	4
	204	LRRK2 wt	7.8	INV_1879718	40	3.90434	0,3	GSK3(14-27)	33	4
	205	LTK	1.5	INV_38200	5	1.35685	0,3	Poly(Glu,Tyr)4:1	SIG_20K5903	0.125
	206	LYN	1.8		5	1.13033	0,3	Poly(Glu,Tyr)4:1	SIG_20K5903	0.125
	207	MAP3K1	1.5		5	2.41622	0,1	tetra(LRRWSLG)	6	1
	208	MAP3K10	2.9	INV_1562424	15	2.28659	1	Histone H2B	SIG_87H7445	0.5
	209	MAP3K11	1.6	INV_34029	30	4.99584	3	Myelin Basic Protein	MIL_2935461	1
	210	MAP3K7/MAP3K7IP1	4.16	INV_1806254	40	17.4672	0,3	S6-Peptide	24	2
	211	MAP3K9	3.5	INV_1737738	20	4.79616	3	GSK3(14-27)	33	2
	212	MAP4K2	3.6	INV_748356	2	0.41841	1	PKC(19-31)	6	0.5
	213	MAP4K4	12.5		100	11.1978	1	GSK3(14-27)	40	2
	214	MAP4K5	1.1	INV_33456	3	0.489796	0,3	Casein	SIG_65K7410	1
	215	MAPKAPK2	4.14		5	2.36245	0,1	RBER-CHKtide	81	1
	216	MAPKAPK3	1.5		5	2.30819	0,1	tetra(LRRWSLG)	7	0.25
	217	MAPKAPK5	5.6		5	1.84635	0,1	RBER-CHKtide	76	2
	218	MARK1	1.5		100	17.0427	1	RBER-CHKtide	50	1
	219	MARK2	3.4	INV_501377	5	0.904159	1	RBER-CHKtide	76	2
	220	MARK3	1.4		100	18.2744	1	RBER-CHKtide	66	1
	221	MARK4	2.6	INV_1103511	10	1.94553	3	RBER-CHKtide	95	2
	222	MATK	1.6	INV_31553	10	3.77358	1	Poly(Glu,Tyr)4:1	SIG_20K5903	0.125
	223	MEK1 wt	2.1		75	34.4281	3	ERK2 K54R (kinase-dead)	16	2
	224	MEK2	3.3	INV_1825763	50	20.202	1	RBER-IRStide	36	1
	225	MEK5	5.5		100	37.037	1	RBER-CHKtide	95	2
	226	MEKK2	5.4		100	19.9203	0,3	Casein	SIG_65K7410	0.5
	227	MEKK3	5.4		50	9.84252	0,3	Casein	SIG_65K7410	0.5
	228	MELK	1.6		100	50.1857	0,1	RBER-CHKtide	76	2
	229	MERTK	7.8		50	12.2713	1	Poly(Glu,Tyr)4:1	SIG_20K5903	0.25
	230	MET D1228H	1.4		10	2.53775	0,3	Poly(Ala,Glu,Lys,Tyr)6:2:5:1	SIG_53H5516	0.25
	231	MET D1228N	1.4		10	2.53849	0,3	Poly(Ala,Glu,Lys,Tyr)6:2:5:1	SIG_53H5516	0.125
	232	MET F1200I	1.3		10	2.53959	0,3	Poly(Ala,Glu,Lys,Tyr)6:2:5:1	SIG_53H5516	0.125
	233	MET M1250T	2.4		10	2.53946	0,3	Poly(Ala,Glu,Lys,Tyr)6:2:5:1	SIG_53H5516	0.125
	234	MET wt	12.12		10	2.53846	0,3	Poly(Ala,Glu,Lys,Tyr)6:2:5:1	SIG_53H5516	0.125
	235	MET Y1230A	2.4		10	2.5413	0,3	Poly(Ala,Glu,Lys,Tyr)6:2:5:1	SIG_53H5516	0.25
	236	MET Y1230C	1.4		10	2.54039	0,3	Poly(Ala,Glu,Lys,Tyr)6:2:5:1	SIG_53H5516	0.125
	237	MET Y1230D	1.4		10	2.54001	0,3	Poly(Ala,Glu,Lys,Tyr)6:2:5:1	SIG_53H5516	0.125
	238	MET Y1230H	1.3		10	2.53933	0,3	Poly(Ala,Glu,Lys,Tyr)6:2:5:1	SIG_53H5516	0.125
	239	MET Y1235D	1.4		25	6.35009	3	Poly(Glu,Tyr)4:1	SIG_20K5903	0.125
	240	MINK1	2.6		20	5.96125	1	RBER-CHKtide	76	1
	241	MKK4	1.7		25	10.1806	0,1	JNK1 K55R K56R (kinase-dead)	6	1
	242	MKK6 S207D/T211D**	1.5		20	5.92882	1	p38-alpha K53A (kinase-dead)	14	1
	243	MKK7	2.4		150	56.7108	3	JNK1 K55R K56R (kinase-dead)	5	2
	244	MKNK1	2.14	INV_1857646	50	15.015	1	S6-Peptide	21	2
	245	MKNK2	2.7	INV_1514484	15	6.38298	0,3	S6-Peptide	21	1
	246	MLK4	2.4		200	58.7449	3	RB-CTF	20	2
	247	MST1	2.8		5	1.15821	0,3	RB-CTF	20	2
	248	MST2	3.5		10	3.51593	1	RB-CTF	20	1
	249	MST3	1.5	INV_32932	20	5.07614	1	Casein	SIG_65K7410	1
	250	MST4	1.5		50	13.0849	1	RB-CTF	20	1
	251	mTOR	13.7	INV_1877405	30	3.66077	1	Casein	SIG_65K7410	0.5
	252	MUSK	3.6		150	43.8949	1	Poly(Ala,Glu,Lys,Tyr)6:2:5:1	SIG_53H5516	0.125
	253	MYLK	1.7	INV_36152	10	2.97177	0,1	S6-Peptide	15	1
	254	MYLK2	1.5		10	2.10064	1	S6-Peptide	20	1
	255	MYLK3	1.6	INV_34028	50	8.80282	0,1	S6-Peptide	21	2
	256	NEK1	3.2	INV_1773597	15	3.517	10	RBER-CHKtide	35	2
	257	NEK11	1.5	INV_38163	25	4.92126	1	Myelin Basic Protein	MIL_2935461	2
	258	NEK2	2.5		100	24.1876	3	RB-CTF	20	1
	259	NEK3	3.5		100	23.2683	3	S6-Peptide	20	2
	260	NEK4	2.5	INV_35817	3	0.491803	0,3	Myelin Basic Protein	MIL_2935461	2
	261	NEK6	1.8		20	5.87881	1	GSK3(14-27)	30	2
	262	NEK7	2.5		15	4.59629	1	Casein	SIG_65K7410	1
	263	NEK9	1.6	INV_38162	5	1.08108	10	GSK3(14-27)	40	1
	264	NIK	27.5		350	52.4592	1	RBER-CHKtide	76	2
	265	NLK	2.5		30	6.53467	1	GSK3(14-27)	33	2
	266	NPM1 ALK	5.4		5	1.32703	0,3	Poly(Glu,Tyr)4:1	SIG_20K5903	0.125
	267	NPM1 ALK F1174L	5.3		5	1.3245	0,3	Poly(Glu,Tyr)4:1	SIG_20K5903	0.125
	268	p38-alpha	5.16		10	4.80515	1	ATF2	13	1
	269	p38-beta	4.7		3	1.44631	1	ATF2	13	1
	270	p38-delta	1.6		2	0.942729	1	RBER-CHKtide	81	2
	271	p38-gamma	2.6		10	4.72233	0,1	RBER-IRStide	36	2
	272	PAK1	2.5		10	2.20892	10	tetra(LRRWSLG)	7	1
	273	PAK2	1.9		20	4.54783	1	tetra(LRRWSLG)	7	0.25
	274	PAK3	1.5		10	2.20853	3	tetra(LRRWSLG)	7	0.5
	275	PAK4	3.5		50	10.6419	3	tetra(LRRWSLG)	7	0.5
	276	PAK6	1.5		15	2.86314	0,3	tetra(LRRWSLG)	7	0.125
	277	PAK7	1.5		15	2.71101	1	tetra(LRRWSLG)	7	0.25
	278	PASK	1.5	INV_34883	25	6.47668	0,1	RBER-CHKtide	76	2
	279	PBK	3.6		200	59.2408	3	Histone H1	SIG_94H8010	0.5
	280	PDGFR-alpha D842V	5.1		100	26.7016	0,1	Poly(Ala,Glu,Lys,Tyr)6:2:5:1	SIG_53H5516	0.125
	281	PDGFR-alpha T674I	2.4		200	44.4914	10	Poly(Ala,Glu,Lys,Tyr)6:2:5:1	SIG_53H5516	0.125
	282	PDGFR-alpha V561D	2.3		300	66.7364	10	Poly(Glu,Tyr)4:1	SIG_20K5903	0.125
	283	PDGFR-alpha wt	11.7		100	22.2452	3	Poly(Ala,Glu,Lys,Tyr)6:2:5:1	SIG_53H5516	0.125
	284	PDGFR-beta	13.8		10	2.27198	0,3	Poly(Ala,Glu,Lys,Tyr)6:2:5:1	SIG_53H5516	0.125
	285	PDK1	2.9		5	1.77961	0,3	tetra(LRRWSLG)	7	0.25
	286	PHKG1	2.5	INV_830447	5	1.37931	3	PKC(19-31)	5	0.5
	287	PHKG2	1.9	INV_37321	5	1.35318	0,1	RBER-CHKtide	95	4
	288	PIM1	3.8		1	0.305703	0,1	GSK3(14-27)	33	1
	289	PIM2	2.8		20	6.24064	0,3	GSK3(14-27)	33	1
	290	PIM3	7.3		20	6.21427	1	GSK3(14-27)	17	4
	291	PKA	2.1	INV_37377	5	2.29885	1	tetra(LRRWSLG)	7	0.5
	292	PKC-alpha	5.7		5	0.909322	10	PKC(19-31)	5	0.25
	293	PKC-beta1	4.7		5	0.966025	10	PKC(19-31)	5	0.25
	294	PKC-beta2	3.11		20	3.85877	10	PKC(19-31)	5	0.25
	295	PKC-delta	4.6		10	1.78947	10	PKC(19-31)	5	0.5
	296	PKC-epsilon	6.7		10	1.76319	1	PKC(19-31)	5	0.125
	297	PKC-eta	5.7		20	3.72353	3	Histone H2B	SIG_87H7445	0.25
	298	PKC-gamma	7.5		20	3.56224	10	PKC(19-31)	5	0.25
	299	PKC-iota	6.8		50	10.2013	10	PKC(19-31)	5	0.5
	300	PKC-mu	4.6		15	2.15071	0,3	RBER-CHKtide	76	1
	301	PKC-nu	3.5		20	3.96853	3	tetra(LRRWSLG)	7	0.25
	302	PKC-theta	8.9		10	1.8237	3	PKC(19-31)	6	0.25
	303	PKC-zeta	5.7		50	10.3462	1	PKC(19-31)	5	0.125
	304	PKC-zeta wt aa184-592 (PKM-zeta)	1.3	CAR_09CBS-1290	10	2.27542	1	PKC(19-31)	5	0.25
	305	PKMYT1	5.3		150	35.9609	1	RB-CTF	20	4
	306	PKN3	2.2		20	3.14961	1	PKC(19-31)	5	1
	307	PLK1	13.8		25	5.03469	1	RBER-CHKtide	71	2
	308	PLK3	1.5		30	6.17722	0,3	Casein	SIG_65K7410	0.5
	309	PRK1	4.5		25	3.65203	0,3	RBER-CHKtide	50	2
	310	PRK2	2.5	INV_555959	10	1.41343	0,3	RBER-CHKtide	66	2
	311	PRKD2	1.8	INV_34015	5	0.805153	1	RBER-CHKtide	66	2
	312	PRKG1	2.5	INV_893283	2	0.379867	0,3	PKC(19-31)	5	1
	313	PRKG2	2.5	INV_273926	1	0.171527	1	GSK3(14-27)	33	2
	314	PRKX	1.5	INV_34283	10	2.92398	0,3	GSK3(14-27)	33	1
	315	PYK2	1.4		75	10.2934	1	Poly(Glu,Tyr)4:1	SIG_20K5903	0.125
	316	RAF1 Y340D/Y341D (untagged)**	2.8		5	2.59929	0,3	MEK1 K97M (kinase-dead)	40	0.5
	317	RET E762Q	1.4		50	12.4324	1	Poly(Glu,Tyr)4:1	SIG_20K5903	0.125
	318	RET G691S	1.4		25	6.2138	1	Poly(Glu,Tyr)4:1	SIG_20K5903	0.125
	319	RET M918T	1.4		25	6.21844	0,3	Poly(Glu,Tyr)4:1	SIG_20K5903	0.125
	320	RET R749T	1.4		20	4.9763	1	Poly(Glu,Tyr)4:1	SIG_20K5903	0.125
	321	RET R813Q	1.4		20	4.97463	1	Poly(Glu,Tyr)4:1	SIG_20K5903	0.125
	322	RET S891A	6.4		10	2.48694	0,3	Poly(Glu,Tyr)4:1	SIG_20K5903	0.125
	323	RET V804L	2.1		25	6.21504	0,3	Poly(Glu,Tyr)4:1	SIG_20K5903	0.125
	324	RET V804M	2.2		25	6.21365	0,3	Poly(Glu,Tyr)4:1	SIG_20K5903	0.125
	325	RET wt	5.8		10	2.48645	1	Poly(Glu,Tyr)4:1	SIG_20K5903	0.125
	326	RET Y791F	2.4		50	12.4347	1	Poly(Glu,Tyr)4:1	SIG_20K5903	0.5
	327	RIPK2	3.16		150	47.0109	3	RBER-CHKtide	81	2
	328	RIPK5	1.5	INV_38724	5	0.75358	1	RBER-CHKtide	76	2
	329	ROCK1	2.7	INV_37178	3	0.668896	0,3	PKC(19-31)	5	1
	330	ROCK2	2.11		5	1.08367	0,3	S6-Peptide	24	1
	331	RON	8.5		25	7.70416	1	Poly(Glu,Tyr)4:1	SIG_20K5903	0.125
	332	ROS	2.6	INV_34285	2	0.502513	0,3	Poly(Ala,Glu,Lys,Tyr)6:2:5:1	SIG_53H5516	0.125
	333	RPS6KA1	2.8	INV_386267	20	4.51977	1	RBER-CHKtide	71	2
	334	RPS6KA2	1.5	INV_34468	5	1.14548	1	tetra(LRRWSLG)	7	0.5
	335	RPS6KA3	2.5	INV_37397	1	0.23175	1	tetra(LRRWSLG)	7	0.25
	336	RPS6KA4	1.5	INV_34070	100	17.6835	1	RBER-CHKtide	81	2
	337	RPS6KA5	1.6	INV_33702	50	8.40336	1	RBER-CHKtide	95	2
	338	RPS6KA6	1.6	INV_37496	5	0.898473	1	GSK3(14-27)	33	2
	339	S6K	6.1		50	13.4675	3	GSK3(14-27)	33	2
	340	S6K-beta	2.6	INV_774837	100	24.3309	1	RBER-CHKtide	76	4
	341	SAK	11.5		150	21.65	1	p38-alpha K53A (kinase-dead)	14	2
	342	SGK1	5.6		50	13.3422	1	GSK3(14-27)	33	2
	343	SGK2	1.4	INV_34433	20	5.7554	1	GSK3(14-27)	30	1
	344	SGK3	4.8		50	12.0184	1	GSK3(14-27)	33	2
	345	SIK1	3.6		100	29.2073	3	RBER-CHKtide	81	2
	346	SIK2	1.9		2	0.663262	1	RBER-CHKtide	81	2
	347	SIK3	3.4		50	15.8579	1	RBER-CHKtide	95	2
	348	SLK	3.1	INV_1758878	35	4.36681	1	S6-Peptide	21	2
	349	SNARK	1.5		100	20.2006	0,3	Histone H2B	SIG_87H7445	0.5
	350	SNK	5.5		50	9.29696	1	GSK3(14-27)	17	2
	351	SRC (GST-HIS-tag)	4.13		5	1.11428	0,3	Poly(Glu,Tyr)4:1	SIG_20K5903	0.125
	352	SRMS	2.6	INV_306354	40	9.7561	3	Poly(Glu,Tyr)4:1	SIG_20K5903	0.125
	353	SRPK1	1.9		20	3.83803	0,3	Myelin Basic Protein	MIL_2935461	1
	354	SRPK2	1.5		10	1.86182	0,3	Myelin Basic Protein	MIL_2605386	1
	355	STK17A	1.7	INV_33789	20	5.40541	0,1	RB-CTF	20	2
	356	STK23	2.5	INV_285180	15	3.46821	0,3	RBER-CHKtide	76	2
	357	STK25	1.5	INV_33163	10	2.6455	0,3	Casein	SIG_65K7410	1
	358	STK33	1.5	INV_36048	50	16.1551	1	RBER-CHKtide	76	2
	359	STK39	4.7	INV_1865596	50	16.5017	1	RBER-CDC25tide	12	1
	360	SYK aa1-635	3.11		50	9.57781	1	Poly(Glu,Tyr)4:1	SIG_20K5903	0.125
	361	TAOK2	4.6	INV_1011094	10	3.16957	0,3	Casein	SIG_65K7410	1
	362	TAOK3	5.5		50	9.43263	1	PKC(19-31)	5	0.5
	363	TBK1	6.4		5	1.1873	1	Casein	SIG_65K7410	1
	364	TEC	2.5	INV_910411	150	39.267	10	Poly(Glu,Tyr)4:1	SIG_20K5903	0.125
	365	TGFB-R1	3.6		5	1.55841	1	GSK3(14-27)	33	1
	366	TGFB-R2	3.11	CAR_12CBS-0041	10	2.85714	0,1	S6-Peptide	24	2
	367	TIE2 R849W	1.3		10	2.89817	1	Poly(Glu,Tyr)4:1	SIG_20K5903	0.125
	368	TIE2 wt	8.9		10	2.89943	1	Poly(Glu,Tyr)4:1	SIG_20K5903	0.125
	369	TIE2 Y1108F	1.4		100	29.0263	3	Poly(Glu,Tyr)4:1	SIG_20K5903	0.125
	370	TIE2 Y897S	1.4		50	14.5005	1	Poly(Glu,Tyr)4:1	SIG_20K5903	0.125
	371	TLK1	2.5		10	4.16988	0,3	RB-CTF	20	1
	372	TLK2	2.5		5	2.09846	0,1	S6-Peptide	20	1
	373	TNK1	3.3		100	33.7211	0,3	Poly(Glu,Tyr)4:1	SIG_20K5903	0.125
	374	TRK-A wt	3.1		5	1.43419	0,3	Poly(Glu,Tyr)4:1	SIG_20K5903	0.25
	375	TRK-B	4.7		10	2.99321	0,3	Poly(Glu,Tyr)4:1	SIG_20K5903	0.25
	376	TRK-C	5.6		5	1.54154	0,3	Poly(Glu,Tyr)4:1	SIG_20K5903	0.125
	377	TSF1	2.5		25	7.76482	0,1	Casein	SIG_65K7410	1
	378	TSK2	2.5		100	27.0577	3	RBER-CHKtide	81	2
	379	TSSK1	2.8	INV_947248	5	2.14133	0,3	RBER-CHKtide	66	1
	380	TTBK1 aa1-1321	4.3		5	0.699834	0,1	RB-CTF	20	2
	381	TTBK2	7.4		20	2.40507	0,1	Casein	SIG_65K7410	0.5
	382	TTK	3.8		100	15.7856	0,3	RBER-CHKtide	76	1
	383	TXK	2.5	INV_750657	3	1.02564	1	RBER-CHKtide	76	2
	384	TYK2	1.7	INV_479106	10	2.90698	0,1	Poly(Ala,Glu,Lys,Tyr)6:2:5:1	SIG_53H5516	0.125
	385	TYRO3	1.7		20	5.10308	1	Poly(Glu,Tyr)4:1	SIG_20K5903	0.5
	386	VEGF-R1	11.8		25	5.59553	1	Poly(Glu,Tyr)4:1	SIG_20K5903	0.125
	387	VEGF-R2	15.14		25	5.74086	1	Poly(Glu,Tyr)4:1	SIG_20K5903	0.125
	388	VEGF-R3	12.6		15	3.50611	3	Poly(Glu,Tyr)4:1	SIG_20K5903	0.125
	389	VRK1	1.8		150	39.9244	3	RBER-CHKtide	76	2
	390	VRK2	2.2		200	48.0613	1	Casein	SIG_65K7410	0.5
	391	WEE1	5.9		200	53.4031	1	Poly(Ala,Glu,Lys,Tyr)6:2:5:1	SIG_53H5516	0.125
	392	WNK1	1.7		40	17.0166	30	PKC(19-31)	5	1
	393	WNK2	1.5	INV_35976	50	15.4083	3	RBER-CHKtide	71	2
	394	WNK3	1.5	INV_36047	30	11.236	3	S6-Peptide	20	2
	395	YES	1.8		5	1.09894	1	Poly(Glu,Tyr)4:1	SIG_20K5903	0.125
	396	ZAK	2.9	INV_1000962	10	2.47525	1	Myelin Basic Protein	MIL_2935461	1
	397	ZAP70	1.1		10	2.01013	0,1	Poly(Glu,Tyr)4:1	SIG_20K5903	0.125
	* Maximal molar enzyme assay concentrations, implying enzyme preparations exclusively containing 100 % active enzyme
	** Constitutively active form of the kinase

## Sheet: Assay conditions LK
	#	Kinase Name	Kinase PQ Lot	Kinase External Vendor Lot	Kinase Concentration (ng/50µl)	Kinase Concentration (nM) *	ATP Concentration (µM)	Substrate Name	Substrate Lot	Substrate Concentration (µM)
	1	PI4K2A	1.5		20	9.74291	5	PI:PS	009-3	25
	2	PI4K2B	1.4		5	2.4088	10	PI:PS	009-3	50
	3	PI4KB	4.4		20	6.66356	5	PI	3	50
	4	PIK3C2A	3.5	INV_930442	50	11.6891	20	PI	3	100
	5	PIK3C2B	6.7	INV_1223244	50	11.9474	5	PI:PS	8	50
	6	PIK3C2G	1.6		3	1.01912	100	PI:PS	8	25
	7	PIK3C3	4.5		25	7.70274	20	PI	3	50
	8	PIK3CA/PIK3R1	3.7		2	0.371044	150	PIP2:PS	13	100
	9	PIK3CB wt/PIK3R1	5.7		25	4.67972	300	PIP2:PS	014-1	100
	10	PIK3CD/PIK3R1	4.1		50	8.57012	700	PIP2:PS	016-1	150
	11	PIK3CG	2.9		100	30.2101	100	PIP2:PS	15	100
	12	PIP5K1A	3.5		30	14.1248	3	PI:PS	8	25
	13	PIP5K1C	3.4		30	11.7903	10	PI:PS	8	25
	* Maximal molar enzyme assay concentrations, implying enzyme preparations exclusively containing 100 % active enzyme
